# Supplementary material for: The psychological burden of NMOSD – a mixed method study of patients and caregivers
Source: PLoS One. 2024 Mar 29;19(3):e0300777. doi: 10.1371/journal.pone.0300777 (PMC10980246; doi:10.1371/journal.pone.0300777)
Supplement: S1 Data — (XLSX) [file pone.0300777.s001.xlsx]

## Sheet: Sheet 1
AlexionEOINMOSDFocus_DATA_2024-01-19_1624
record_id	aaq1	aaq2	aaq3	aaq4	aaq5	aaq6	aaq7	aaqii_complete	cfq1	cfq2	cfq3	cfq4	cfq5	cfq6	cfq7	cfq8	cfq9	cfq10	cfq11	cfq12	cfq13	cfq13_complete	bai1	bai2	bai3	bai4	bai5	bai6	bai7	bai8	bai9	bai10	bai11	bai12	bai13	bai14	bai15	bai16	bai17	bai18	bai19	bai20	bai21	beck_anxiety_inventory_complete	bdi1	bdi2	bdi3	bdi4	bdi5
1	1	1	1	1	1	1	1	2	1	1	7	1	1	7	1	1	5	1	2	7	7	2	1	1	1	1	1	1	1	1	1	1	1	1	1	1	1	1	1	1	1	1	1	2	1	1	1	1	1
2	1	2	2	1	1	1	1	2	2	2	6	3	2	6	2	3	6	2	2	6	3	2	1	2	1	1	1	2	1	1	1	1	1	1	1	1	1	1	1	2	1	1	1	2	1	1	1	1	1
3	1	1	1	1	1	1	1	2	1	1		1	1		1	1	5	1	1	5	2	2	1	3	1	2	1	2	2	1	1	2	1	1	1	1	1	3	2	2	1	3	2	2	1	2	1	1	1
4	2	1	2	2	1	2	2	2	4	1	4	4	2	4	4	4	6	2	2	6	4	2	1	1	1	2	2	1	1	1	1	1	1	1	1	1	1	1	1	1	1	1	1	2	2	1	1	1	2
5	2	2	2	2	2	1	1	2	4	2	7	1	1	7	1	1	7	1	1	7	4	2	1	1	1	1	1	1	1	1	1	1	1	1	1	1	1	1	1	1	1	1	1	2	1	1	1	1	1
6	1	1	1	1	1	1	1	2	4	4	5	4	7	4	4	7	4	1	4	7		2	2	4	2	4	1	1	3	1	1	2	1	2	1	1	1	2	1	2	1	1	1	2	1	1	1	1	1
7	2	2	4	2	2	2	3	2	4	3	4	3	3	5	4	4	5	4	4	6	6	2	1	2	3	3	3	2	3	2	2	3	3	3	3	2	2	2	3	1	2	2	3	2	1	1	1	1	1
8	1	1	1	1	1	2	1	2	1	1	2	1	1	1	1	7	2	1	3	2	2	2	1	1	1	1	1	1	1	1	1	1	1	1	1	1	1	1	1	1	1	1	1	2	1	1	1	1	1
9	1	3	2	2	3	3	2	2	2	3	6	5	3	5	5	5	6	5	6	6	6	2	1	1	1	2	2	2	1	1	2	2	1	1	1	2	2	1	2	1	1	2	1	2	1	2	1	2	1
10	2	1	4	1	2	4	4	2	1	1	7	2	1	7	1	6	3	1	1	6	2	2	1	1	1	1	1	1	2	1	1	1	1	1	1	1	1	1	1	1	1	1	1	2	1	2	1	2	1
11	2	2	1	1	1	1	1	2	1	1	2	2	1	3	1	1	1	1	1	3	1	2	1	2	2	3	1	2	3	2	1	3	1	3	3	1	3	3	3	1	1	3	3	2	1				1
12	1	1	1	1	1	1	1	2	2	2	7	2	1	7	2	3	5	1	2	4	2	2	1	1	1	1	1	1	1	1	1	1	1	1	1	1	1	1	1	1	1	1	1	2	1	1	1	1	1
13	2	1	1	2	1	2	1	2	2	1	6	1	1	7	2	2	6	2	1	7	1	2	1	2	1	2	1	1	3	2	1	2	1	1	1	1	1	1	2	1	1	2	1	2	1	2	2	2	2
14	1	1	1	1	1	1	1	2	1	1	1	1	1	1	1	1	1	1	1	1	1	2	3	3	2	3	3	1	1	1	1	1	3	1	1	1	1	1	2	4	2	1	1	2	3	1	1	1	1
15	2	4	4	3	4	3	4	2	5	2	6	4	4	6	4	5	6	5	5	6	4	2	1	2	1	3	3	2	1	1	1	2	1	1	1	2	1	1	2	2	1	2	1	2	2	1	1	1	2
16	1	2	2	1	4	3	4	2	4	4	5	4	4	5	3	3	4	4	3	5	3	2	1	3	1	3	3	3	3	2	1	3	1	2	2	2	2	1	3	2	2	3	3	2	2	2	2	2	1
17	5	1	1	1	2	2	1	2	1	2	5	1	1	6	1	1	6	1	1	7	1	2	2	2	1	1	1	2	1	1	1	1	1	1	1	1	1	1	1	1	1	1	1	2	1	1	1	2	1
18	4	3	3			4	2	0							4	5						0					2	1	2	1		1	1	1		1								0	1	2	1	2
19	1	1	1	1	2	1	1	2	1	1	4	2	2	5	4	2	1	1	1	2	1	2	1	1	1	1	1	1	1	1	1	2	1	1	1	1	1	1	1	1	1	1	1	2	1	1	1	1	1
20	2	2	2	2	1	3	2	2	1	1	6	4	2	2	2	2	4	2	2	1	2	2	1	1	1	1	1	1	1	1	1	1	1	1	1	1	1	1	1	2	1	1	1	2	1	1	1		1
21								0														0																						0
[truncated: 144 more columns]
