# Supplementary material for: The psychological burden of NMOSD – a mixed method study of patients and caregivers
Source: PLoS One. 2024 Mar 29;19(3):e0300777. doi: 10.1371/journal.pone.0300777 (PMC10980246; doi:10.1371/journal.pone.0300777)
Supplement: S2 Data — (XLSX) [file pone.0300777.s002.xlsx]

## Sheet: Sheet 1
AlexionEOINMOSDFocus_DATA_2024-01-19_1621
record_id	aaq1	aaq2	aaq3	aaq4	aaq5	aaq6	aaq7	aaqii_complete	cfq1	cfq2	cfq3	cfq4	cfq5	cfq6	cfq7	cfq8	cfq9	cfq10	cfq11	cfq12	cfq13	cfq13_complete	bai1	bai2	bai3	bai4	bai5	bai6	bai7	bai8	bai9	bai10	bai11	bai12	bai13	bai14	bai15	bai16	bai17	bai18	bai19	bai20	bai21	beck_anxiety_inventory_complete	bdi1	bdi2	bdi3	bdi4	bdi5
1	2	1	1	1	1	1	1	2	3	1	7	1	2	7	2	2	7	1	1	6	2	2	3	3	2	2	1	1	1	2	1	1	1	1	2	1	1	1	1	2	1	2	2	2	2		1		1
2	4	1	4	1	2	2	1	2	2	2	4	2	2	4	1	1	3	1	1	4	1	2	3	2	3	3	3	2	3	3	4	4	1	1	3	3	1	4	4	3	1	2	3	2	3	2	1	2	1
3	2	2	2	2	1	1	2	2	2	1	7	3	1	6	2	2	6	2	5	7	2	2	3	2	3	2	2	2	1	2	1	1	1	2	2	2	1	1	1	2	1	1	2	2	1	2	1	2	1
4	1	4		2	5	3	5	2	4	4	4		3	6	5	5	4	2	4	7	4	2	2	2	1	2	3	1	1	1	1	3	1	1	1	1	1	3	2	1	1	1	1	2	1		1
5	1	6		1	2	2	2	2	3	3	4	7	3	3	3	3	3	5	4	3	2	2	3	1	3	3	3	3	2	3	1	3	1	1	1	3	1	2	2	2	1	1	2	2	1	1	1	1	1
6	5	3	5		5	3	5	2	6	7	6	4	5	6	4	5	6	4	5	6	4	2	4	4	3	4	3	4	3	2	3	4	3	2		2	4	3	2	3	4	2	3	2	2	3			4
7	4	3		3	5	4	5	2	6	4	3	4	5	3	5	3	5	3	5	3	5	2	3	2	3	4	2	3	2	3	1	2	1	2	3	2	3	3	2	3	1	2	2	2	2	3	2	4	1
8	3	5	3	4	5	4	5	2	4	3	5	4	3	4	3	4	5	4	3	5	5	2	4	2	3	4	2	3	2	3	4	2	3	2	3	2	4	3	2	4	3	2	3	2	1	3	4		1
9	6	6	6	7	7	7	7	2	7	6	6	7	7	7	6	6	6	5	7	5	6	2	3	4	4	4	4	3	4	3	4	3	4	4	4	3	4	4	4	4	3	4	4	2	2	2	2	2	2
10	6	7	6	7	6	5	6	2	6	6	5	5	6	4	4	6	3	5	6	3	6	2	3	4	4	4	4	4	3	3	3	3	4	4	4	3	2	3	3	2	3	3	3	2	2
11	7	7	6	7	7	7	6	2	5	6	7	6	7	6	6	7	5	6	6	6	7	2	2	3	4	4	4	4	3	3	2	4	4	3	3	4	3	4	4	4	3	4	4	2	2	3	3	2	2
12	7	6	7	7	7	7	7	2	7	7	6	6	6	7	7	6	7	6	7	6	7	2	4	3	4	4	4	4	3	4	4	4	4	4	4	4	3	4	3	4	4	4	3	2	2	3	3	2	2
13	2	1	1	1	1	1	1	2	2	1	2	2	1	1	1	2	1	2	2	1		2	3	2	2	2	3	3	2	3	1	2	1	2	3	2	1	2	2	1	2	1	1	2	2	3	3	2	3
14	3	3			2	2	2	2	2	2	4	2	2	2	3	2	5	3	3	5	5	2	3	3	2	1	2	1	1	1	3	2	3	1	1	1	2	1	1	3	1	1	4	2	2	4	1
15	2	2	2	2	1	2	2	2	2	1	6	4	2	4	2	1	4	4	2	6	3	2	1	2	1	2	1	1	2	1	1	1	1	1	1	1	1	1	1	1	1	1	1	2	1	1	1	1	1
16	1	1	2	1	2	2	3	2	4	3	5	4	3	5	4	3	6	4	3	6	2	2	2	2	3	3	2	2	2	2	1	2	2	3	3	1	2	1	2	2	1	3	3	2	1		1
17	2	2	2	1	2	2	1	2	2	2	7	2	2	6	4	4	6	2	2	7	4	2	3	2	4	3	2	1	1	4	1	1	1	1	3	1	1	2	2	1	1	2	2	2	1	2	1	1	1
18	4	1	2	2	2	3	3	2	3	3	5	4	3	5	2	2	6	2	3	6	2	2	2	2	1	2	2	1	2	1	2	2	1	2	2	2	1	2	1	1	2	2	1	2	1	2	1	2	1
19	4	6	6	5	5	5	6	2	4	4	4	4	4	5	5	5	5	4	3	5	4	2	3	3	3	3	3	3	3	3	2	3	3	3	3	3	2	3	3	3	3	3	3	2	2		2	2	2
20	2	2	2	1	1	2	3	2	2	2	6	1	2	7	1	2	6	2	1	7	2	2	1	2	1	2	1	1	1	1	1	2	1	1	1	1	1	1	2	2	1	1	1	2	1		1		1
21	4	7	4	3	3	4	4	2	5	4	3	5	6	1	6	5	6	5	4	7	3	2	4	2	1	3	1	3	2	1	1	2	1	2	2	2	2	2	1	3	1	2	3	2	2	2	3	3	4
22	4	2	4	2	4	5	4	2	2	3	6	5	5	6	5	4	3	4	4	5	4	2	3	2	3	3	1	2	1	3	1	2	1	2	3	2	1	1	2	1	1	2	2	2	1	2	2	2	1
23	1	1	1	1	1	1	1	2	1	1	6	2	1	6	1	1	6	1	1	6	1	2	2	1	1	1	1	1	1	1	1	1	1	1	1	1	1	1	1	1	1	1	1	2	1	1	1	1	1
24	1	2	3	1	2	2	2	2	2	2	6	2	2	6	2	4	6	3	2	5	3	2																						0	1	1	1	2	1
25	4	6	6	4	5	4	6	2	4	6	5	7	5	4	5	6	3	6	5	5	5	2	3	2	2	3	4	1	2	2	3	3	1	3	2	4	3	2	4	2	2	2	3	2	2	4	2	2	2
26		1	1	1	1	1	1	2	1	1	1	1	1	1	1	1	2	1	1	2	2	2	3	3	1	3	1	1	1	1	1	1	1	1	1	1	1	1	1	1	1	1	3	2	1	1	1	1	1
27	2	4	6	2	3	2	1	2	5	3	4	5	6	6	7	7	4	7	4	4	6	2	2	1	1	2	3	2	2	1	1	3	1	1	1	1	1	1	3	2	2	3	1	2	1	1	1	2	2
28	4	1	1	6	1	2	2	2	2	2	7	1	1	7	1	1	7	2	6	4	6	2	3	1	3	2	1	1	1	3	1	1	1	1	1	1	1	1	1	3	1	1	1	2	1	2	2	2	1
29	1	3	3	1	4	2	3	2	4	3	7	4	3	7	2	1	5	5	3	2	4	2	3	2	3	2	2	1	1	2	1	2	1	1	1	1	1	1	1	2	1	1	1	2	1	1	1	1	2
30	1	1	2	1	4	5	4	2	2	4	2	4	2	1	2	2	1	2	4	4	4	2	3	1	1	2	1	1	1	1	1	2	1	2	1	1	1	1	1	2	1	1	1	2	2	2	2	2	2
31	2	4	1	1	2	4	4	2	4	4	5	4	2	5	2	4	5	4	2	6	4	2	1	1	1	3	2	1	2	1	1	1	1	1	1	1	1	1	1	2	1	1	1	2	2	1	1	1	2
32	1	1	1	1	1	1	1	2	1	1		1	1		1	1	4	1				2	1	1	1	1	1	1	1	1	1	1	1	1	1	1	1	1	1	2	1	1	1	2	1	1	1		1
33	3	4	3	2	4	2	3	2	3	2	6	2	2	6	1	6	4	3	3	5	2	2	1	3	1	3	2	1	1	1	1	2	1	1	2	2	1	1	1	3	1	1	1	2	1	1	2	1	2
34	1	4	4	2	3	4	3	2	4	2	6	6	4	5	3	4	4	3	4	5	4	2	2	2	2	2	3	1	3	1	2	3	2	2	2	1	3	1	2	3	1	2	2	2	2	1	1	2	2
35	3	2	2	2	1	3	3	2	1	1	4	4	3	4	2	2	4	3	3	5	6	2	3	2	1	3	1	1	1	1	1	1	1	1	1	1	1	1	1	1	1	1	3	2	1	1	1	2	1
36	2	3		2	4	4	3	2	2	2	6	3	2	5	2	2	6	2	2	5	2	2	1	1	1	1	2	1	1	1	1	1	1	1	1	2	1	1	1	1	1	1	1	2	1	1		1	1
37	1	4	2	2	4	1	3	2	2	2	5	5	4	3	5	1	4	2	2	2	2	2	2	3	3	3	3	1	2	2	2	2	2	2	2	1	1	3	2	1	1	1	1	2	1	1	1	1	1
[truncated: 144 more columns]
